# Supplementary material for: Transplanted Murine Tumours SPECT Imaging with 99mTc Delivered with an Artificial Recombinant Protein
Source: Int J Mol Sci. 2024 Sep 23;25(18):10197. doi: 10.3390/ijms251810197 (PMC11432708; doi:10.3390/ijms251810197)
Supplement: Supplementary file 1 [file ijms-25-10197-s001.zip]

Archive with 6 entries (5 files):
- Supporting information/
- Supporting information/Fugure S1_Electropherogram of the purified E1b protein.tif
- Supporting information/pE1b plasmid map.dna
- Supporting information/S2_table_Summary of SUV values.xlsx
- Supporting information/S3_table_The tumor to normal tissue ratio dynamics.xlsx
- Supporting information/S4_table_Labeling E1b protein.xlsx
