# Supplementary material for: Transplanted Murine Tumours SPECT Imaging with 99mTc Delivered with an Artificial Recombinant Protein
Source: Int J Mol Sci. 2024 Sep 23;25(18):10197. doi: 10.3390/ijms251810197 (PMC11432708; doi:10.3390/ijms251810197)
Supplement: Supplementary file 1 [file ijms-25-10197-s001.zip › Supporting information/S3_table_The tumor to normal tissue ratio dynamics.xlsx]

## Sheet: Лист1
The tumor to normal tissue ratio (T/N) dynamics of 99mTc-E1b in four syngeneic tumor models for each animal.
Tumor model - Ca755
Injection - 99mTc-E1b
	T/N
Mouse	1	2	3	Mean value	Standard deviation
T, min
5	4.96176	5.81404	5.91301	5.56294	0.522979
20	6.18994	6.91663	7.20771	6.77143	0.524188
40	6.22328	7.0452	7.26433	6.84427	0.54884
180	7.83576	8.91523	9.98795	8.91298	1.0761
360	9.43342	9.90328	13.7594	11.032	2.37361
1440	12.0844	18.255	19.0364	16.4586	3.80829
Tumor model - EMT6
Injection - 99mTc-E1b
	T/N
Mouse	1	2	3	Mean value	Standard deviation
T, min
5	0.622612	1.48957	1.80509	1.30576	0.612293
20	1.07532	1.39538	2.60207	1.69092	0.805142
40	1.23529	1.62843	2.65374	1.83915	0.732326
180	4.03569	4.67093	5.81001	4.83888	0.898999
360	6.13287	7.0702	8.17989	7.12765	1.02472
1440	11.1691	16.4676	19.4562	15.6976	4.19685
Tumor model - LLC
Injection - 99mTc-E1b
	T/N
Mouse	1	2	3	Mean value	Standard deviation
T, min
5	1.13066	1.33751	2.07702	1.51506	0.497539
20	1.19847	1.58166	2.73744	1.83919	0.801153
40	1.91186	2.78136	3.05634	2.58319	0.597425
180	2.11012	2.85954	4.36321	3.11096	1.14739
360	3.17067	3.73128	6.20704	4.36966	1.61572
1440	3.79625	4.82971	11.545	6.72367	4.20728
Tumor model -4T1
Injection - 99mTc-E1b
	T/N
Mouse	1	2	3	Mean value	Standard deviation
T, min
5	0.0218937	0.345484	0.371825	0.246401	0.194875
20	0.0904203	0.351808	0.601207	0.347812	0.255417
40	0.138657	0.607578	1.41162	0.719285	0.643792
180	1.13806	1.48152	3.01473	1.8781	0.999216
360	1.56358	2.20912	4.35306	2.70859	1.46028
1440	4.80311	6.907	10.9274	7.54582	3.1117
