# Supplementary material for: Transplanted Murine Tumours SPECT Imaging with 99mTc Delivered with an Artificial Recombinant Protein
Source: Int J Mol Sci. 2024 Sep 23;25(18):10197. doi: 10.3390/ijms251810197 (PMC11432708; doi:10.3390/ijms251810197)
Supplement: Supplementary file 1 [file ijms-25-10197-s001.zip › Supporting information/S4_table_Labeling E1b protein.xlsx]

## Sheet: 1
Labeling E1b protein and purification of the 99mTc- E1b complex on Zeba™ Spin Desalting Columns (89891) after labeling
	Reaction							Mean value	Standard deviation
	1	2	3	4	5	6	7
Initial activity, MBq	977.86	942.479	1033.37	922.458	1012.61	1030.83	1047.88	995.354	48.607
Loaded activity, MBq	923.1	889.7	975.5	870.8	955.9	973.1	989.2	939.6	45.9
Eluted activity, MBq	662.8	617.5	718.9	633.9	674.9	708.4	715.2	675.9	40.4
% of loaded activity	71.8015	69.4054	73.6955	72.7951	70.6036	72.7983	72.3008	71.9349	1.5
